# Supplementary material for: A Novel Preclinical In Vitro 3D Model of Oral Carcinogenesis for Biomarker Discovery and Drug Testing
Source: Int J Mol Sci. 2023 Feb 17;24(4):4096. doi: 10.3390/ijms24044096 (PMC9967961; doi:10.3390/ijms24044096)
Supplement: Supplementary file 1 [file ijms-24-04096-s001.zip]

Archive with 7 entries (5 files):
- ijms-2206643-supplementary/
- ijms-2206643-supplementary/Supplementary materials/
- ijms-2206643-supplementary/Supplementary materials/Supplementary file S2.xlsx
- ijms-2206643-supplementary/Supplementary materials/Supplementary file S3.xlsx
- ijms-2206643-supplementary/Supplementary materials/Supplementary file S4.pptx
- ijms-2206643-supplementary/Supplementary materials/Supplementary file S5.xlsx
- ijms-2206643-supplementary/Supplementary materials/Supplementary Table S1.xlsx
