# Supplementary material for: A Novel Preclinical In Vitro 3D Model of Oral Carcinogenesis for Biomarker Discovery and Drug Testing
Source: Int J Mol Sci. 2023 Feb 17;24(4):4096. doi: 10.3390/ijms24044096 (PMC9967961; doi:10.3390/ijms24044096)
Supplement: Supplementary file 1 [file ijms-24-04096-s001.zip › ijms-2206643-supplementary/Supplementary materials/Supplementary file S2.xlsx]

## Sheet: gene_list
Ensembl	Total counts	P-value (High Dose vs. Control)	FDR step up (High Dose vs. Control)	Fold change (High Dose vs. Control)
IFITM5	368	7.4e-25	4.68e-23	14.76
CLCA2	90.8	2.32e-07	3.03e-06	11.32
ADGRF5	269	2.63e-17	1.01e-15	9.75
KDR	505	3.44e-28	2.55e-26	7.69
PDK4	960	2.83e-47	5.83e-45	7.28
LGI1	54.4	0.000472	0.00327	7.02
TRH	419	2.65e-21	1.36e-19	6.47
VWCE	781	1.98e-35	2.17e-33	5.52
DLK1	159	4.54e-08	6.6e-07	5.4
TNFRSF10C	857	6.31e-36	7.2e-34	5.05
SMTNL2	61	0.000917	0.00583	4.8
SULF2	3260	4.99e-108	1.03e-104	4.63
FGFBP2	1090	2.63e-31	2.34e-29	4.58
ZPLD1	117	1.23e-05	0.00012	4.46
TNFRSF10A-AS1	50.2	0.00401	0.0209	4.34
FRZB	494	1.31e-17	5.15e-16	4.33
TFCP2L1	69.7	0.000677	0.00447	4.28
HAS1	801	3.6e-28	2.66e-26	4.23
C3	124	6.29e-05	0.000535	4.02
SCN2A	253	1.5e-09	2.61e-08	3.86
CPT1B	81.8	0.000592	0.00398	3.83
NECTIN4	143	6.08e-06	6.22e-05	3.81
WIF1	69.6	0.00208	0.0119	3.77
WDR63	179	1.8e-06	2.04e-05	3.75
ANGPTL4	2860	2.26e-44	4.05e-42	3.73
DRD2	56.9	0.00529	0.0264	3.68
TSPAN11	772	5.3e-24	3.17e-22	3.67
MYCN	196	5.97e-07	7.28e-06	3.64
PDE4C	107	0.000416	0.00292	3.62
ROS1	363	1.1e-11	2.47e-10	3.56
HOPX	604	1.93e-14	5.68e-13	3.52
SCIN	122	0.000188	0.00143	3.51
EMC3-AS1	81.1	0.00133	0.00809	3.47
MYLK3	1360	7.92e-32	7.28e-30	3.43
GJA5	2120	5.37e-42	7.99e-40	3.42
KLHL38	195	4.26e-06	4.52e-05	3.39
ZNF559-ZNF177	81.3	0.00236	0.0133	3.35
ALOX15B	89.5	0.00159	0.00941	3.33
SMIM32	78.2	0.00295	0.0161	3.29
CHN2	2640	2.59e-40	3.56e-38	3.27
LINC00452	64.4	0.00804	0.0375	3.15
TRIM22	3160	2.41e-60	7.71e-58	3.04
AL109976.1	295	2.97e-08	4.42e-07	3.02
PPP1R14A	1370	1.53e-30	1.3e-28	2.94
GRB14	70.5	0.00919	0.0419	2.92
LMO3	2110	1.78e-35	1.97e-33	2.9
RSPO3	229	4.99e-06	5.21e-05	2.87
AL590004.3	138	0.00038	0.00269	2.87
LEP	111	0.00147	0.00881	2.84
APOD	277	5.88e-07	7.19e-06	2.82
TGFBI	107000	2.94e-189	1.82e-185	2.79
PSG5	113	0.00152	0.00908	2.76
KRT17	2160	1.79e-36	2.11e-34	2.76
AL353586.1	77.1	0.00866	0.04	2.75
TAF7L	107	0.00249	0.014	2.75
SPECC1L-ADORA2A	120	0.00332	0.0179	2.72
TMEM255A	1560	1.86e-24	1.15e-22	2.7
TNFRSF10D	12700	5.08e-136	1.57e-132	2.7
INPP5D	162	0.000236	0.00176	2.7
IGSF1	906	1.3e-13	3.5e-12	2.65
MEDAG	1450	2.92e-23	1.67e-21	2.64
RFLNA	1020	4.1e-18	1.7e-16	2.63
ZNF385B	839	3.6e-14	1.03e-12	2.62
MB	372	5.75e-07	7.06e-06	2.62
PIK3IP1	370	5.3e-08	7.67e-07	2.61
COL4A3	169	0.000324	0.00234	2.58
HAPLN1	737	5.41e-14	1.52e-12	2.58
DCLK3	477	1.42e-09	2.47e-08	2.56
AL121749.1	142	0.00121	0.00743	2.54
ENPP5	488	2.25e-09	3.81e-08	2.54
SOHLH2	4360	5.89e-12	1.36e-10	2.53
CPT1A	1500	2.64e-23	1.52e-21	2.52
CAPN6	7030	6.13e-17	2.29e-15	2.52
MGP	206	0.000102	0.000825	2.51
AC037198.1	347	3.25e-06	3.53e-05	2.51
MARCHF10	145	0.0015	0.00893	2.49
SPATA18	2610	8.81e-38	1.08e-35	2.49
CCDC3	14500	1.1e-74	6.58e-72	2.48
EID3	108	0.00773	0.0362	2.47
LNCOG	318	3.68e-06	3.95e-05	2.45
BMPER	1030	2.79e-16	9.68e-15	2.44
EDN1	457	3.92e-07	4.92e-06	2.44
AL353138.1	185	0.000343	0.00246	2.43
DRD4	972	3.02e-13	7.95e-12	2.42
OR7A5	266	6.86e-05	0.000581	2.41
FAS	2640	6.55e-34	6.58e-32	2.41
DNAAF4-CCPG1	202	0.00156	0.00925	2.38
PTCHD4	1540	3.52e-22	1.91e-20	2.38
CMBL	1810	3.02e-21	1.53e-19	2.37
LINC02731	99.3	0.0109	0.0484	2.37
GALNT5	16300	1.04e-109	2.42e-106	2.34
SP7	357	4.81e-06	5.04e-05	2.34
LUZP2	1030	1.96e-15	6.34e-14	2.32
CADM3	185	0.000667	0.00442	2.32
DAPK2	447	2.31e-07	3.02e-06	2.31
A2M	9570	4.79e-09	7.83e-08	2.31
SLC38A4	3160	1.79e-34	1.9e-32	2.3
LNCTAM34A	123	0.00537	0.0268	2.3
KRTAP2-3	1040	3.77e-13	9.81e-12	2.3
ALDH1A1	1810	5.88e-19	2.62e-17	2.3
GALNT15	384	2.89e-06	3.15e-05	2.29
TNFRSF10A	715	1.4e-10	2.8e-09	2.29
FDXR	1660	2.41e-20	1.17e-18	2.28
DHRS3	306	3.71e-05	0.000333	2.26
COL26A1	211	0.00051	0.0035	2.24
CSRNP3	720	3.7e-10	6.95e-09	2.24
E2F7	3530	6.99e-39	9.02e-37	2.24
CHKB-CPT1B	257	0.00023	0.00172	2.22
TRDN	3740	1.17e-30	1e-28	2.22
AC097382.3	135	0.00569	0.0281	2.22
MXRA5Y	263	0.000246	0.00183	2.19
GATA3	377	5.88e-05	0.000504	2.19
PCDH10	10000	6.03e-80	4.15e-77	2.18
PRR15	286	6.96e-05	0.000588	2.18
ASB4	1470	5.72e-15	1.77e-13	2.18
NPTX2	12300	1.26e-67	5.09e-65	2.17
TLL2	142	0.00542	0.027	2.17
CLDN15	159	0.0043	0.0222	2.16
AC017116.1	241	0.00599	0.0293	2.16
NDRG2	5530	2.09e-32	1.96e-30	2.16
IGFBP2	14200	2.96e-59	8.87e-57	2.15
PGAM2	1190	1.71e-10	3.38e-09	2.15
AC006254.1	216	0.00251	0.0141	2.14
PTPRO	329	5.24e-05	0.000454	2.14
AL590560.2	133	0.01	0.0451	2.14
ANGPTL7	545	3.07e-07	3.93e-06	2.14
PBX4	146	0.00737	0.0348	2.13
APLP1	1290	7.85e-16	2.61e-14	2.13
CAMKK1	1740	7.04e-18	2.83e-16	2.12
PTGES	440	1.94e-06	2.18e-05	2.12
BBC3	1530	2.69e-16	9.35e-15	2.12
CYFIP2	2660	2.71e-28	2.02e-26	2.11
KRT7	689	1.29e-08	2e-07	2.11
RAB11FIP4	1120	5.71e-11	1.19e-09	2.11
MGARP	158	0.0061	0.0297	2.09
CYP27C1	1690	6.42e-13	1.63e-11	2.09
COL4A4	1250	2.39e-13	6.33e-12	2.07
RERG	441	4.9e-06	5.12e-05	2.07
PSTPIP2	691	1.54e-08	2.37e-07	2.07
HTR2B	272	0.000376	0.00267	2.07
EPS8L2	3460	1.56e-31	1.4e-29	2.07
H2BC12	869	1.48e-10	2.94e-09	2.06
DDB2	2770	1.16e-24	7.23e-23	2.06
KRTAP2-4	142	0.0092	0.0419	2.06
AL031058.1	307	0.000169	0.0013	2.05
KRTAP1-5	412	4.59e-05	0.000404	2.05
CTHRC1	15700	1.97e-92	1.93e-89	2.05
QPCT	365	7.92e-05	0.000661	2.05
HCP5	153	0.00714	0.0339	2.05
ST6GALNAC5	214	0.00287	0.0157	2.04
LINC00899	463	1.59e-05	0.000152	2.03
CLEC3B	235	0.00116	0.00716	2.02
PPARGC1A	608	9.32e-07	1.11e-05	2.02
AC025423.2	1510	1.36e-14	4.05e-13	2.02
HECW1	234	0.00237	0.0134	2.01
MYBPC1	21000	3.14e-10	5.95e-09	2
AC092958.1	157	0.00983	0.0443	2
PLD4	302	0.000282	0.00206	-2
SFRP5	6080	5.34e-44	9.19e-42	-2
SLC4A8	337	0.000148	0.00116	-2
C2CD2	2410	1.67e-22	9.26e-21	-2
MYBPC2	4970	1.37e-33	1.35e-31	-2.01
CDO1	275	0.00056	0.0038	-2.01
COL21A1	350	0.000108	0.000871	-2.02
RNF125	953	5.27e-10	9.68e-09	-2.02
AIRE	1130	2.27e-08	3.44e-07	-2.02
TRAF1	477	5.19e-06	5.39e-05	-2.02
INSYN2B	258	0.00106	0.00665	-2.02
CACNA1E	215	0.00199	0.0115	-2.02
WWOX	269	0.000494	0.00341	-2.02
WNT6	186	0.00416	0.0216	-2.02
CHIT1	149	0.0098	0.0442	-2.03
BCAN	155	0.00928	0.0422	-2.03
CA13	226	0.00147	0.00882	-2.03
CCDC102B	352	7.63e-05	0.00064	-2.04
PPARGC1B	976	2.22e-10	4.32e-09	-2.05
KCNF1	406	1.68e-05	0.00016	-2.05
KITLG	3170	2.48e-26	1.68e-24	-2.05
ADGRG5	489	4.83e-06	5.05e-05	-2.06
SLC1A1	288	0.000274	0.00201	-2.06
RN7SL2	434	6.16e-05	0.000526	-2.06
GPD1	237	0.00121	0.00744	-2.06
GJA3	257	0.00064	0.00426	-2.06
DLX2	168	0.00982	0.0442	-2.06
ADGRL3	921	6.41e-11	1.33e-09	-2.07
GYPC	1170	2.72e-13	7.18e-12	-2.07
CHI3L1	2260	3.08e-21	1.56e-19	-2.07
CABP7	325	0.000103	0.000833	-2.07
ID4	1110	1.01e-12	2.5e-11	-2.08
ICAM5	375	2.69e-05	0.000249	-2.08
NPHP3-AS1	164	0.00616	0.03	-2.08
SHF	6460	1.76e-52	4.42e-50	-2.08
POU3F1	584	4.86e-07	6.01e-06	-2.08
PREX1	831	6.6e-10	1.2e-08	-2.09
TMEM154	161	0.00555	0.0275	-2.09
CEND1	165	0.00425	0.022	-2.09
ADGRA2	7680	7.33e-44	1.25e-41	-2.09
PAMR1	5200	3.45e-44	5.99e-42	-2.09
LRRN4CL	4290	1.52e-33	1.49e-31	-2.09
PSMB9	152	0.00652	0.0314	-2.1
UBA7	140	0.00784	0.0367	-2.11
FAM169A	1010	8.76e-12	1.98e-10	-2.11
MAGEL2	896	9.97e-11	2.02e-09	-2.11
GABBR2	588	1.4e-07	1.89e-06	-2.11
PTGS1	2780	6.57e-18	2.65e-16	-2.11
PTK6	156	0.00753	0.0355	-2.12
SHROOM2	3780	1.34e-34	1.43e-32	-2.13
TRIM7	437	3.7e-06	3.98e-05	-2.13
PCSK6	173	0.00338	0.0181	-2.14
SEMA6B	18300	4.24e-81	3.15e-78	-2.14
AC002316.1	1120	1.84e-13	4.9e-12	-2.14
PADI2	8200	3.17e-69	1.31e-66	-2.14
SEZ6L2	259	0.000328	0.00236	-2.14
ZNF705G	134	0.00903	0.0414	-2.14
STEAP1	186	0.00389	0.0204	-2.14
SULT1A1	165	0.00648	0.0312	-2.14
ENO2	1100	1.27e-13	3.44e-12	-2.14
AL357153.1	158	0.00494	0.0249	-2.15
MT1L	297	0.000106	0.000859	-2.15
RIMBP3C	335	0.000247	0.00183	-2.15
RAB3D	163	0.00386	0.0203	-2.16
CKM	42900	1.75e-154	8.12e-151	-2.17
FAM49A	2270	2.3e-24	1.41e-22	-2.17
PIR	266	0.000147	0.00115	-2.18
ASS1P1	193	0.00115	0.00711	-2.18
PTPRR	379	6.49e-06	6.61e-05	-2.18
TFRC	13800	4.91e-96	5.36e-93	-2.19
ADCY5	185	0.00281	0.0155	-2.19
ELFN2	150	0.00394	0.0206	-2.19
LY6K	270	0.000167	0.00129	-2.19
SYT7	1330	8.69e-15	2.63e-13	-2.2
SLFN11	927	2.94e-11	6.3e-10	-2.2
MAN1C1	312	3.52e-05	0.000318	-2.2
TRPC6	177	0.00158	0.00936	-2.21
AC004854.2	1000	9.89e-13	2.45e-11	-2.21
FP565260.3	1470	1.12e-15	3.71e-14	-2.21
TTYH2	147	0.00668	0.032	-2.21
AC135731.1	405	3.57e-06	3.84e-05	-2.21
FER1L6	913	4.03e-12	9.39e-11	-2.22
RNF207	161	0.00336	0.0181	-2.22
MSX1	2530	2.08e-22	1.14e-20	-2.22
ACE	159	0.00491	0.0248	-2.22
RGS16	4610	3.39e-46	6.56e-44	-2.22
KCNJ12	2840	4.53e-30	3.74e-28	-2.22
ELOVL2	305	8.07e-05	0.000671	-2.23
HR	739	1.76e-09	3.02e-08	-2.23
PEAR1	548	3.76e-08	5.52e-07	-2.23
ANKRD2	311	2.27e-05	0.000213	-2.23
PTGS2	129	0.0064	0.031	-2.23
LINC01885	241	0.000251	0.00186	-2.24
CYGB	519	9.26e-08	1.29e-06	-2.24
GCNT2	115	0.011	0.0488	-2.24
TRIM36	730	1.58e-10	3.13e-09	-2.25
ARHGEF4	344	1.92e-05	0.000182	-2.25
LRRK1	401	3.43e-06	3.71e-05	-2.25
FBXL16	508	1.01e-07	1.39e-06	-2.26
SNCAIP	205	0.000532	0.00363	-2.26
AC008040.4	110	0.0111	0.0489	-2.27
LINC01031	137	0.00448	0.023	-2.27
MME	5860	1.14e-63	4.24e-61	-2.27
CBFA2T3	929	5.1e-11	1.07e-09	-2.27
DNAJC22	192	0.000804	0.00519	-2.27
KCNJ18	158	0.00334	0.0179	-2.28
ARHGAP9	657	5.27e-10	9.68e-09	-2.28
AC008055.2	324	3.57e-05	0.000322	-2.28
ICOSLG	3000	1.37e-35	1.54e-33	-2.3
CXCL8	1250	7.36e-17	2.71e-15	-2.3
ADGRG1	5850	3.05e-61	9.96e-59	-2.3
DLX3	325	9.19e-06	9.16e-05	-2.3
AL136129.1	620	4.12e-09	6.82e-08	-2.3
THSD4	2210	4.05e-26	2.68e-24	-2.3
PVALB	273	4.64e-05	0.000409	-2.3
KCNQ4	1770	1.03e-21	5.4e-20	-2.31
KCNE5	4040	3.13e-41	4.4e-39	-2.33
CORO7-PAM16	257	0.000323	0.00233	-2.33
AC008742.1	108	0.00805	0.0375	-2.34
ALDH2	904	1.38e-12	3.38e-11	-2.35
AC099786.2	124	0.00937	0.0425	-2.36
RPLP0P2	308	6.7e-06	6.8e-05	-2.38
CLEC11A	489	2.85e-08	4.26e-07	-2.38
DOCK10	2840	3.74e-34	3.86e-32	-2.38
SNAI1	269	3.29e-05	0.000298	-2.39
LBX1-AS1	272	2.34e-05	0.000219	-2.39
ATP8B3	103	0.0107	0.0476	-2.39
TOX2	1020	1.81e-13	4.85e-12	-2.39
SFRP1	3780	1.15e-37	1.4e-35	-2.42
NEBL	1160	3.09e-18	1.29e-16	-2.43
HMGA1P2	483	1.19e-08	1.87e-07	-2.43
PHACTR1	122	0.00363	0.0192	-2.43
TSPAN18	2830	3.43e-39	4.49e-37	-2.43
HMGA1P3	1080	6.6e-17	2.46e-15	-2.45
FGF18	101	0.00767	0.036	-2.45
AC068733.3	281	1.63e-05	0.000155	-2.46
NFE2L3	513	2.24e-09	3.79e-08	-2.46
POU5F1B	115	0.00461	0.0235	-2.46
INMT	507	2.84e-09	4.79e-08	-2.47
VWA5B2	207	0.000123	0.000981	-2.47
WNT16	791	1.09e-13	2.96e-12	-2.48
FHAD1	127	0.00339	0.0182	-2.49
IL27RA	283	1.67e-05	0.000159	-2.5
CCN4	742	3.77e-12	8.83e-11	-2.5
SCD	54300	6.08e-228	1.13e-223	-2.5
APC2	352	4.06e-07	5.09e-06	-2.5
AGAP2	1200	4.35e-18	1.8e-16	-2.51
SLC7A11	7490	1.37e-59	4.26e-57	-2.51
FAM155A	543	3.74e-10	7.02e-09	-2.52
RIMS4	486	2.29e-08	3.46e-07	-2.52
OLFM2	991	4.1e-16	1.4e-14	-2.53
AC015660.1	104	0.00666	0.032	-2.54
CDH6	1360	2.21e-18	9.35e-17	-2.54
HMGA1P8	490	7.34e-08	1.04e-06	-2.54
LHX4	1170	7.54e-19	3.31e-17	-2.55
UNC80	108	0.00416	0.0216	-2.55
SLCO4A1	186	0.000146	0.00114	-2.56
TFAP2A	584	2.12e-10	4.13e-09	-2.57
ESPN	131	0.00144	0.00868	-2.58
HMOX1	1570	9.66e-27	6.7e-25	-2.58
TMEM204	532	3.22e-09	5.4e-08	-2.59
BICDL1	429	7.95e-09	1.27e-07	-2.6
CADM2	2810	6.33e-46	1.2e-43	-2.61
AFAP1L2	280	4.58e-06	4.82e-05	-2.61
SH3TC2	412	1.81e-08	2.77e-07	-2.62
SCDP1	4310	8.08e-63	2.83e-60	-2.62
ALX1	183	0.000155	0.0012	-2.64
HRK	430	3.3e-08	4.89e-07	-2.64
DNM1	509	1.26e-09	2.21e-08	-2.66
HMGA1	34200	1.43e-205	1.33e-201	-2.66
ASIC1	1650	3.74e-30	3.12e-28	-2.68
MYO5C	115	0.00266	0.0148	-2.68
IL15RA	77.3	0.0102	0.0459	-2.69
RASGRF2	542	5.11e-10	9.42e-09	-2.69
PRKCE	492	2.14e-10	4.16e-09	-2.69
TMEM158	4170	1.87e-48	4.08e-46	-2.7
MIR133A1HG	365	6.59e-08	9.42e-07	-2.71
GUCY1A2	1020	1.68e-18	7.16e-17	-2.72
ISG20	152	0.000346	0.00247	-2.73
CARMIL2	109	0.00204	0.0117	-2.73
NETO1	488	4.88e-10	9.03e-09	-2.73
CDHR1	200	4.26e-05	0.000378	-2.73
RUNX3	270	4.02e-06	4.29e-05	-2.74
SAMD12	187	8.56e-05	0.000707	-2.74
CTSK	1420	9.58e-25	6.01e-23	-2.76
CLDN11	2860	1.95e-46	3.85e-44	-2.76
PLPPR4	177	0.000142	0.00111	-2.77
F2RL2	834	1.58e-17	6.17e-16	-2.78
GATA2	864	4.41e-16	1.5e-14	-2.78
SLC6A15	304	6.76e-07	8.18e-06	-2.78
ACTN3	147	0.000339	0.00244	-2.78
IL34	1410	2.83e-26	1.9e-24	-2.78
CNTNAP1	1090	7.11e-21	3.54e-19	-2.79
GALNT6	834	6.57e-17	2.45e-15	-2.79
MYL3	1340	2.21e-26	1.51e-24	-2.8
TMEFF2	384	2.88e-08	4.29e-07	-2.81
CU639417.2	133	0.000728	0.00477	-2.82
TFAP2C	600	2.3e-11	4.97e-10	-2.84
FOXF1	1750	1.45e-27	1.04e-25	-2.84
HMGA1P1	1280	3.37e-26	2.25e-24	-2.85
RD3	121	0.00109	0.00681	-2.85
LINC02709	546	8.49e-12	1.93e-10	-2.86
SSPO	106	0.0021	0.012	-2.87
LTBP4	1480	7.1e-24	4.22e-22	-2.88
NKX3-2	81.8	0.0074	0.0349	-2.89
PLEKHG4B	220	6.05e-06	6.2e-05	-2.91
ACTA1	115000	5.51e-46	1.06e-43	-2.92
PCOLCE	5270	4.68e-63	1.67e-60	-2.93
ITIH5	285	3.75e-07	4.73e-06	-2.94
MAB21L2	228	4.72e-05	0.000415	-2.94
GRM4	158	0.000199	0.00151	-2.97
LRRC8C	1150	1.64e-24	1.02e-22	-2.98
KISS1	2320	4.26e-43	6.94e-41	-2.98
CD34	388	4.81e-10	8.92e-09	-2.99
CCNA1	597	5.72e-13	1.46e-11	-2.99
ITGA2	2470	2.35e-44	4.17e-42	-3
RTN4R	637	2.71e-15	8.65e-14	-3.01
GRID2	315	1.59e-08	2.44e-07	-3.02
TPBG	3600	3.66e-59	1.08e-56	-3.04
OTOF	666	1.77e-15	5.74e-14	-3.05
VCAM1	225	2.74e-06	3.01e-05	-3.05
MAP1LC3C	437	1.13e-10	2.28e-09	-3.05
CPXM2	449	2.72e-11	5.83e-10	-3.05
HGF	471	6.1e-12	1.4e-10	-3.06
ADAM33	337	9.43e-09	1.49e-07	-3.06
VEPH1	318	1.16e-08	1.82e-07	-3.06
OVAAL	234	9.75e-07	1.15e-05	-3.07
PDZD2	339	1.16e-08	1.82e-07	-3.09
SIGLEC1	81.5	0.00321	0.0174	-3.09
AL138778.1	184	1.08e-05	0.000107	-3.1
AC118281.1	120	0.00189	0.011	-3.11
AC069288.1	115	0.00311	0.0169	-3.12
BX640514.1	192	1.89e-05	0.000178	-3.14
ITGA8	735	1.7e-15	5.55e-14	-3.15
FENDRR	803	1.26e-19	5.76e-18	-3.15
KCNK1	116	0.000629	0.0042	-3.15
GPR39	574	2.07e-14	6.06e-13	-3.16
WNT7B	394	1.09e-09	1.94e-08	-3.16
AL117190.1	106	0.00203	0.0117	-3.19
AQP5	540	1e-13	2.74e-12	-3.2
HHEX	111	0.000516	0.00354	-3.22
TENT5C	181	7.83e-06	7.88e-05	-3.23
CPS1	159	3.06e-05	0.000279	-3.23
PAX9	1620	6.78e-35	7.32e-33	-3.23
PDGFB	675	2.71e-17	1.04e-15	-3.24
PGA4	85.3	0.00386	0.0203	-3.24
PLCB1	278	1.6e-08	2.46e-07	-3.28
EFNA2	113	0.000463	0.00322	-3.29
PIH1D2	63	0.00653	0.0314	-3.3
IGSF22	1050	4.03e-26	2.68e-24	-3.31
RAC2	289	5.72e-09	9.27e-08	-3.32
PPARG	280	2.05e-08	3.12e-07	-3.32
RASL10A	304	3.48e-09	5.81e-08	-3.33
TRPA1	1870	8.52e-43	1.33e-40	-3.33
MMP1	3180	1.09e-73	6.15e-71	-3.35
CDK5R2	478	1.26e-12	3.09e-11	-3.38
AP001056.2	226	5.79e-07	7.1e-06	-3.39
SLIT3	838	8.5e-22	4.5e-20	-3.41
PTN	454	2.68e-13	7.08e-12	-3.42
AJAP1	120	0.000263	0.00195	-3.44
SIGLEC15	84.6	0.00162	0.00955	-3.48
OLMALINC	800	6.49e-21	3.24e-19	-3.49
GNG7	65.4	0.00476	0.0242	-3.49
CDCP1	909	1.61e-21	8.34e-20	-3.52
HTR1B	550	4.57e-14	1.29e-12	-3.53
NTNG1	233	1.1e-06	1.29e-05	-3.53
PSAT1P3	1130	4.07e-31	3.58e-29	-3.53
ADGRB1	119	0.00018	0.00138	-3.54
EGFL7	189	1.14e-06	1.33e-05	-3.54
CDC42BPG	697	2.35e-20	1.13e-18	-3.56
PCK2	1340	1.59e-36	1.88e-34	-3.56
SLC1A7	53	0.00968	0.0437	-3.58
TM4SF1	1570	2.77e-42	4.22e-40	-3.6
RAB38	71.9	0.0026	0.0145	-3.6
NLGN1	199	4.03e-06	4.3e-05	-3.62
PPL	2410	2.43e-56	6.64e-54	-3.63
SEMA3G	160	5.08e-06	5.29e-05	-3.64
FAIM2	190	7.67e-07	9.22e-06	-3.64
FLT1	1720	6.38e-48	1.36e-45	-3.69
LINC01203	500	4.66e-15	1.45e-13	-3.69
ASNS	2920	6.48e-77	4.02e-74	-3.7
STC1	1950	1.02e-49	2.31e-47	-3.73
TRHDE-AS1	115	0.000127	0.00101	-3.73
SLC30A3	455	3.54e-15	1.11e-13	-3.73
PDGFRA	4020	2.95e-70	1.37e-67	-3.76
RIMS3	395	1.46e-12	3.56e-11	-3.78
SLITRK2	60.2	0.0078	0.0365	-3.82
CBSL	1180	1.91e-34	2.01e-32	-3.82
PSAT1	5580	2.52e-137	9.37e-134	-3.83
PHGDH	3870	1.38e-107	2.57e-104	-3.87
COL5A3	3180	1.42e-84	1.15e-81	-3.9
CBS	1300	2.46e-36	2.87e-34	-3.9
SLC4A5	140	3.41e-05	0.000308	-3.91
CA12	645	8.7e-21	4.31e-19	-3.96
PSAT1P4	193	1.27e-07	1.73e-06	-3.99
C5AR2	79.5	0.000816	0.00526	-4.04
COLEC12	2640	2.16e-69	9.32e-67	-4.06
STEAP1B	145	3.69e-06	3.97e-05	-4.11
CHRM2	611	1.39e-21	7.2e-20	-4.12
LINC01208	107	5.36e-05	0.000463	-4.13
LAMA4	1880	1.34e-57	3.84e-55	-4.14
RIPOR3	124	1.49e-05	0.000143	-4.15
C1QL4	3280	1.49e-91	1.32e-88	-4.17
ADAMTS8	272	1.72e-09	2.96e-08	-4.18
PDE7B	414	9.5e-16	3.15e-14	-4.21
IGSF23	88	0.000273	0.00201	-4.24
SCN7A	259	4.98e-10	9.2e-09	-4.26
CALN1	111	3.64e-05	0.000328	-4.31
AL161935.3	67.1	0.00122	0.00752	-4.31
VAT1L	404	1.19e-15	3.94e-14	-4.36
PGA3	91.1	0.000277	0.00203	-4.43
CNIH3	838	1.59e-29	1.29e-27	-4.44
AL590666.2	348	3.37e-14	9.64e-13	-4.46
FAM9C	120	1.43e-05	0.000138	-4.51
ENTPD8	74.6	0.000435	0.00305	-4.51
FAM20A	231	8.77e-10	1.57e-08	-4.54
AGTR1	175	6.08e-08	8.73e-07	-4.59
ANO2	471	2.15e-18	9.1e-17	-4.64
TRHDE	669	7.79e-24	4.61e-22	-4.7
PSAT1P1	84.7	0.000165	0.00127	-4.74
BAALC	85.2	0.000137	0.00108	-4.85
ABCG1	786	5.26e-31	4.56e-29	-5
LPAR3	87.6	0.000134	0.00106	-5
TM6SF1	289	4.77e-12	1.11e-10	-5.02
NPPA	325	1.26e-14	3.78e-13	-5.09
PLCH1	261	5.86e-12	1.35e-10	-5.09
APOE	1670	1.89e-63	6.9e-61	-5.15
PSG1	370	1.05e-16	3.8e-15	-5.21
EFNB3	85.8	7.78e-05	0.00065	-5.29
SLC6A9	461	1.39e-18	5.98e-17	-5.29
GFI1	113	5.18e-06	5.38e-05	-5.41
SLC14A1	464	4.58e-20	2.18e-18	-5.54
ENPP2	198	4.83e-10	8.97e-09	-5.54
IRF4	55.3	0.000945	0.00598	-5.59
BAIAP3	96.3	4.9e-05	0.000429	-5.6
MTUS2	49.3	0.00147	0.00882	-5.71
LINC00456	49.4	0.00213	0.0122	-5.71
APOC1	44.1	0.00195	0.0113	-6.02
NDUFA4L2	273	2.86e-14	8.24e-13	-6.05
AL365181.2	253	1.14e-13	3.09e-12	-6.14
NTSR1	1720	1.18e-69	5.34e-67	-6.17
ALDOC	362	5.92e-18	2.41e-16	-6.24
AL365181.3	1080	1.58e-47	3.33e-45	-6.24
RGS7	45.8	0.00156	0.00925	-6.33
PLA2G3	123	1.86e-07	2.49e-06	-6.38
NIBAN1	1220	1.79e-61	5.95e-59	-7.3
EXOC3L4	165	3e-10	5.71e-09	-7.31
SLCO4C1	256	8.4e-16	2.79e-14	-8.08
TMEM132B	329	2.04e-20	9.91e-19	-9.46
LINC02009	55.6	0.000103	0.000836	-9.61
SERPINA3	220	1.51e-14	4.5e-13	-10.02
PLEKHD1	99.6	1.2e-07	1.63e-06	-10.91
HTR1F	73.8	5.24e-06	5.44e-05	-13.03
PAPPA2	629	4.86e-42	7.28e-40	-22.09
