# Supplementary material for: A Novel Preclinical In Vitro 3D Model of Oral Carcinogenesis for Biomarker Discovery and Drug Testing
Source: Int J Mol Sci. 2023 Feb 17;24(4):4096. doi: 10.3390/ijms24044096 (PMC9967961; doi:10.3390/ijms24044096)
Supplement: Supplementary file 1 [file ijms-24-04096-s001.zip › ijms-2206643-supplementary/Supplementary materials/Supplementary file S3.xlsx]

## Sheet: 3D_DOK_DEG_gene_list
Ensembl	Total counts	P-value (High Dose vs. Control)	FDR step up (High Dose vs. Control)	Fold change (High Dose vs. Control)
TRIM31	650.785	1.59831e-32	4.50351e-29	-8.81667
ZBTB20	80.2407	0.000267064	0.00868267	-5.6624
AC000120.4	106.581	0.000903848	0.0221135	-5.52574
MACROD2	104.683	0.000202411	0.00695522	-5.15699
GPM6A	121.065	1.15256e-05	0.000658283	-5.01522
KRT15	37859.4	1.32326e-52	2.2371e-48	-4.99542
RCSD1	472.779	3.8941e-15	2.12366e-12	-4.86454
PADI4	125.556	1.20668e-05	0.000682278	-4.43069
HLA-DRA	104.371	0.00014234	0.00530044	-3.9427
CCSER1	107.867	0.000240114	0.00801049	-3.90321
FP671120.5	121.727	8.30633e-05	0.00343175	-3.87861
ZBTB7C	104.068	0.000736998	0.0188213	-3.72536
AQP3	14681.3	3.06114e-28	7.3931e-25	-3.71632
KLF7P1	101.652	0.00102707	0.0244558	-3.61666
CPT1B	141.563	6.56242e-05	0.00285204	-3.58331
TPPP3	733.57	9.39776e-16	6.61994e-13	-3.56338
PALMD	158.758	0.000200829	0.00692901	-3.56243
CPEB3	359.535	1.86007e-09	3.41808e-07	-3.53161
BARX2	1432.3	5.66757e-22	9.58159e-19	-3.5052
LOXL4	442.506	1.55031e-10	3.44863e-08	-3.36825
NTRK2	217.374	1.65796e-06	0.000132215	-3.2429
C5	157.554	6.78551e-05	0.00291898	-3.23763
PBX1	382.209	7.93559e-06	0.000491425	-3.23516
NEXMIF	158.919	0.00125991	0.0284379	-3.1345
S100A7A	147.459	0.000384479	0.0116907	-3.11609
TPPP	725.377	6.36087e-05	0.00279317	-3.10603
KRT13	29709.1	2.48939e-27	5.2607e-24	-3.06353
AKAP6	338.345	5.23163e-05	0.00235229	-3.00784
FP236383.3	206.578	3.60681e-05	0.00174718	-2.97397
NFASC	283.641	5.0106e-07	4.65435e-05	-2.91898
SYNPO2	356.349	1.75761e-06	0.000138851	-2.90056
ANK3	1692.25	7.29163e-09	1.14141e-06	-2.87934
MAP1A	181.687	0.000496039	0.0140942	-2.83363
CD177	404.253	2.38486e-08	3.25148e-06	-2.82724
ALDH1L2	956.175	3.48204e-08	4.52826e-06	-2.80802
BCO2	628.815	8.56413e-10	1.64529e-07	-2.79998
TMCC3	8563.35	2.30661e-10	5.01268e-08	-2.79675
NFATC2	842.869	1.16778e-05	0.00066473	-2.79211
PTGIS	551.74	1.06032e-09	1.99175e-07	-2.7874
TNFSF10	1128.22	1.61583e-13	7.00442e-11	-2.77107
GBP4	5506.95	2.28137e-13	9.23662e-11	-2.75769
FBP1	139.922	0.0014796	0.0320282	-2.74244
UNC5B	7616	7.20636e-14	3.20607e-11	-2.73086
SYT12	2621.54	4.38165e-21	6.73421e-18	-2.6878
BBOX1	147.312	0.00101737	0.0243276	-2.64755
DGKG	153.281	0.000600649	0.0162473	-2.63201
RALGPS1	170.21	0.00173234	0.0356723	-2.61818
ZNF750	6488.48	1.29173e-15	8.73521e-13	-2.60678
RNF152	3729.12	2.14944e-06	0.00016669	-2.59811
BBS9	590.831	1.38444e-08	2.00046e-06	-2.59455
CDH5	770.444	2.31272e-10	5.01268e-08	-2.56868
NGFR	19386.5	7.27553e-16	5.43958e-13	-2.55552
ALDH3A1	3587.19	2.06348e-15	1.29204e-12	-2.5479
PLIN4	253.415	5.09791e-05	0.00230654	-2.54463
CFD	286.91	2.82697e-05	0.00141841	-2.51865
MAPK10	265.652	0.000177682	0.00623213	-2.49442
NR4A3	2042.08	0.00102044	0.0243665	-2.48898
KRT23	3836.72	7.88263e-18	9.29058e-15	-2.48579
EPB41L4A	219.285	0.000425359	0.0125499	-2.46329
PPM1L	499.669	0.00116329	0.0266125	-2.44356
C4orf54	1978.02	0.000223959	0.00760292	-2.43485
CEL	537.234	1.41138e-06	0.000115829	-2.4307
DHRS9	234.149	0.000189485	0.00656441	-2.42011
CXCR2	258.504	9.13447e-05	0.00372493	-2.41581
TREM1	348.311	1.15133e-05	0.000658283	-2.4019
NEBL	1624.77	1.61093e-07	1.75706e-05	-2.37569
MAK	225.66	0.000513856	0.0144444	-2.36951
ABO	278.61	0.0025508	0.0463762	-2.36628
DNAH5	369.799	3.89881e-05	0.00184269	-2.36075
MYB	500.951	5.32722e-07	4.92142e-05	-2.35399
TLR3	2417.75	2.80825e-08	3.70909e-06	-2.34396
SERPINB13	3667.73	1.07334e-12	3.85711e-10	-2.34009
PER2	8831.92	6.42014e-09	1.04364e-06	-2.3344
ALPK3	290.824	5.47174e-05	0.00244077	-2.33344
PTPN13	10181	0.000657207	0.0172843	-2.33092
GRIP1	368.84	8.56233e-06	0.000518834	-2.3085
FOS	44470.6	4.24422e-09	7.24776e-07	-2.30716
PCYT1B	299.573	0.000111418	0.00436027	-2.30578
MAML3	452.623	4.56073e-05	0.00208388	-2.30264
TJP3	1577.5	4.8583e-10	9.66288e-08	-2.29757
IKZF2	5587.34	4.59264e-05	0.00209281	-2.29219
AC015802.6	394.399	0.000254977	0.0083541	-2.2875
CREB5	1914.53	0.000321963	0.0102122	-2.26816
FRK	8709.58	6.58668e-05	0.00285524	-2.26454
MMP13	219.044	0.000533217	0.014778	-2.2629
STON1	187.341	0.00240753	0.044678	-2.25775
CEP85L	2451.49	1.19975e-06	9.94261e-05	-2.25509
FGFR3	5438.69	3.53536e-15	2.06099e-12	-2.25219
GBP6	1149.47	1.51043e-07	1.65814e-05	-2.25163
ALPK1	1026.78	5.12189e-06	0.000342256	-2.24439
TRANK1	1146.43	9.82274e-06	0.000578618	-2.2288
ZSWIM6	4214.44	2.25598e-07	2.32558e-05	-2.21546
SCDP1	27682.1	0.000558855	0.015288	-2.21539
RAPGEFL1	3543.07	2.60004e-17	2.74726e-14	-2.21105
NR6A1	592.107	2.66361e-06	0.000201933	-2.2068
ST6GALNAC2	1222.18	3.31512e-11	8.49173e-09	-2.18331
AC009123.1	245.061	0.000858704	0.0211931	-2.17587
AKR1B10	1262.27	2.56562e-09	4.56572e-07	-2.16244
PPP1R12B	3035.75	9.00521e-05	0.00368625	-2.16187
GGT6	1100.41	9.83535e-09	1.49799e-06	-2.15838
AC008760.2	351.706	9.38838e-05	0.00379713	-2.14422
NIBAN1	3841.81	2.29048e-05	0.00118418	-2.14099
P2RX7	255.034	0.00140644	0.0307997	-2.13802
PSAT1P1	194.635	0.0021015	0.0409308	-2.12217
IGFBP3	48497.6	1.37602e-15	8.94732e-13	-2.11778
BTBD8	337.097	0.00037967	0.0116071	-2.11093
B3GNT7	668.013	3.14482e-06	0.000235249	-2.10488
METTL7A	3628.79	1.33779e-10	3.01557e-08	-2.10205
CASP10	1694.53	1.87162e-11	5.10347e-09	-2.09682
AC007906.2	433.545	3.81964e-05	0.0018139	-2.09276
H19	2676.83	3.31289e-10	7.00097e-08	-2.08345
ANGPT1	365.743	0.00158268	0.0332576	-2.07864
ZNF608	1602.87	0.000202044	0.00695522	-2.07658
MUC20	567.614	9.32437e-06	0.000557024	-2.07584
PIR	1425.71	2.35965e-09	4.24385e-07	-2.0756
AC092153.1	448.693	0.000388083	0.0117575	-2.06611
SAMD9L	12194.9	0.000370262	0.0114227	-2.06568
PAPLN	335.553	0.00212059	0.0411605	-2.05608
SSPN	1191.65	5.45683e-06	0.000361777	-2.05078
PADI3	7384.77	1.15289e-14	5.73256e-12	-2.04551
PTPRH	347.323	0.000453775	0.0131813	-2.04441
KDM7A	1416.12	7.81422e-05	0.00326191	-2.04259
GBP2	2334.8	2.44387e-08	3.30528e-06	-2.03569
STAG3L5P-PVRIG2P-PILRB	704.459	0.000428349	0.0126161	-2.0354
EMP1	80103.1	7.20488e-17	7.16504e-14	-2.03258
MPP7	869.489	1.7184e-07	1.83869e-05	-2.02173
PADI2	2642.51	3.13323e-08	4.10624e-06	-2.0178
ASNS	2673.74	2.93862e-13	1.15536e-10	-2.01238
ADGRF1	3066.13	1.78495e-08	2.53465e-06	-2.00958
KIAA1217	12179.4	0.000360626	0.0111691	-2.00176
DLX2	2693.01	4.37156e-09	7.39057e-07	2.0005
CDC42EP2	2687.37	1.09521e-08	1.63854e-06	2.00237
AL161431.1	17134.9	2.89568e-09	5.0994e-07	2.00854
LINC01322	378.589	0.000483792	0.0138159	2.01279
BTG2	5248.18	1.7151e-13	7.24887e-11	2.01921
OXCT2P1	735.426	1.12571e-06	9.51559e-05	2.03079
MARCHF4	2463.13	6.50648e-08	7.91357e-06	2.04404
ADD2	343.022	0.000328728	0.0103878	2.05461
LINC02535	249.444	0.00130692	0.0291508	2.05599
CKB	5055.36	1.77592e-07	1.87648e-05	2.05999
TBX2	303.191	0.00038991	0.0117711	2.08122
H2BC11	362.315	0.0003043	0.00978041	2.08775
FOXD1	5159.98	1.79911e-08	2.53465e-06	2.09223
IL24	2791.23	1.83511e-07	1.92698e-05	2.09561
ADAMTS15	404.601	0.00014835	0.00546407	2.09963
C9orf40	1883.15	5.90774e-07	5.36969e-05	2.10687
FSTL3	10048.8	2.24958e-09	4.0894e-07	2.1117
CIDECP1	495.196	3.287e-05	0.0016245	2.11584
SERPINB7	2003.77	2.10822e-11	5.56899e-09	2.12855
FN1	614018	0.00130576	0.0291508	2.1305
CYP1B1	6612.29	4.37966e-11	1.08886e-08	2.13323
BBC3	2014.68	2.8928e-07	2.87681e-05	2.1362
ISM1	398.701	2.43815e-05	0.00124907	2.13719
ANGPTL4	4435	1.22363e-08	1.79884e-06	2.14216
ANKRD1	4173.97	3.69713e-13	1.42054e-10	2.14919
OXCT2	592.249	1.69046e-05	0.000910157	2.15002
TRNP1	8367.81	5.47451e-12	1.71393e-09	2.15098
LINC01357	393.812	0.000809702	0.0202797	2.15709
NCF2	554.072	4.77125e-06	0.000323947	2.15952
CST6	5326.79	2.43089e-07	2.4757e-05	2.1698
SCARF2	1121.22	3.28852e-06	0.000241321	2.17499
AC002480.1	330.346	7.26611e-05	0.00308645	2.17866
PPP1R14B-AS1	492.207	2.00978e-05	0.00106648	2.18317
PI3	379.083	0.000513104	0.0144444	2.19162
NRARP	3464.56	1.06141e-10	2.42489e-08	2.19966
RFLNB	4763.56	2.19729e-19	2.85749e-16	2.20148
AOX1	5418.27	3.71521e-15	2.09365e-12	2.20734
SH2D5	1252.69	3.75916e-11	9.48543e-09	2.22985
IL11	1460.13	4.05353e-06	0.000286732	2.23136
CDH2	3001.7	2.64867e-12	8.61122e-10	2.23223
CXCL1	2048.56	7.57087e-06	0.000474048	2.23358
LINC01127	387.925	1.45244e-05	0.000809632	2.23585
SPHK1	4143.43	6.49421e-11	1.52488e-08	2.23912
AC138150.2	439.972	0.000116102	0.00451224	2.24877
SYT14	406.735	0.00160105	0.033495	2.25128
RUNX3	222.356	0.000458609	0.0132761	2.25354
TNFRSF19	579.064	6.12491e-06	0.000399798	2.25444
PLPP4	297.63	0.000751043	0.0190934	2.25859
FOXE1	1728.77	1.7459e-08	2.50136e-06	2.28035
EVA1B	491.348	0.0017802	0.0363797	2.2934
MIRLET7BHG	255.107	0.00248238	0.0456519	2.29594
IFI27	1072.55	4.16688e-07	3.97996e-05	2.31629
ZBED2	5025.47	1.34229e-14	6.48366e-12	2.32042
SPTB	262.028	0.000578867	0.0157336	2.33187
CHST2	412.074	1.45586e-05	0.000809632	2.33861
SH2D2A	372.43	1.52126e-05	0.000837736	2.34312
SLCO2A1	2055.41	4.16499e-14	1.90306e-11	2.34477
TNXB	447.973	6.7703e-07	6.05602e-05	2.37125
COL6A2	2821.94	8.24315e-18	9.29058e-15	2.37166
DUSP8	275.389	0.000197342	0.00682261	2.38212
OLFML3	1664.55	3.30443e-15	1.99517e-12	2.3842
ATP6V0A4	431.665	7.77819e-06	0.000485233	2.3867
CCNE2	2976.76	7.66464e-09	1.18879e-06	2.38758
APOE	2565.58	1.09151e-07	1.25531e-05	2.41793
RFLNA	226.149	0.0001402	0.0052546	2.42208
LINC00638	160.747	0.00105972	0.0250568	2.42448
RND1	372.928	2.95968e-06	0.000222384	2.43242
KRTAP2-3	1880.01	1.35737e-07	1.51972e-05	2.44052
FOXC2	1585.2	1.34229e-09	2.49371e-07	2.44073
GJC2	287.253	0.000138482	0.00520263	2.46508
AL590004.3	730.217	0.000231377	0.00780769	2.46909
NTSR1	193.542	0.000251646	0.00830924	2.49018
IMPDH1P10	325.283	0.00173132	0.0356723	2.49223
MMP3	198.07	0.000474203	0.013611	2.50496
CDH11	892.95	1.72956e-07	1.83899e-05	2.55423
GJA5	3849.19	4.26954e-23	8.0201e-20	2.56517
NME1-NME2	188.955	0.000637068	0.016907	2.57043
TMEM86A	273.335	0.000355691	0.0110742	2.58547
IL32	2924.28	7.66835e-12	2.35711e-09	2.59684
LINC00460	236.341	0.000392789	0.0118158	2.60808
MAFB	3270.74	1.22814e-20	1.73024e-17	2.63338
FLNC	6834.79	1.06425e-06	9.04128e-05	2.63906
RUBCNL	141.479	0.00188794	0.038056	2.64379
RRAD	9283.92	3.04593e-12	9.71594e-10	2.67454
CAMK2N2	169.727	0.00191187	0.0383873	2.68159
KRTAP2-4	308.099	9.17798e-05	0.00372988	2.74703
IGFL1	206.16	0.000147546	0.0054499	2.76227
WTIP	732.145	5.4769e-09	9.0777e-07	2.77182
CCL5	1365.99	2.24084e-14	1.05232e-11	2.85001
GLB1L3	93.7275	0.00257814	0.0465165	2.85465
NRK	500.187	3.90207e-05	0.00184269	2.87615
UNC13A	228.811	3.50978e-05	0.00171349	2.89254
AC007750.1	173.61	0.000362498	0.0112037	2.90007
TXNIP	24634.5	1.02398e-35	3.46228e-32	2.92259
TCHH	533.311	1.64867e-07	1.78489e-05	2.92508
PTX3	1206.37	2.16622e-16	1.92748e-13	2.93292
TNF	795.186	3.74613e-10	7.72343e-08	2.93972
LINC02009	156.082	0.000150911	0.0055223	2.94772
MSC	172.974	4.02112e-05	0.00188313	3.02129
IL6	1784.01	2.17001e-12	7.33725e-10	3.02967
LIMS2	351.497	4.28787e-08	5.40976e-06	3.0635
HSD17B2	1095.39	8.17461e-15	4.31875e-12	3.11027
ATP2A1-AS1	160.857	0.000150092	0.00550424	3.1266
IL1R2	745.51	2.46895e-12	8.18432e-10	3.1317
TRBC2	512.032	4.00934e-08	5.09638e-06	3.32062
KCNJ12	105.436	0.00070959	0.0183711	3.45125
C1QTNF2	87.189	0.00109989	0.0255943	3.5019
MYH15	797.936	1.97746e-11	5.30649e-09	3.67862
DACT2	245.618	6.75054e-09	1.0869e-06	3.85664
TNFAIP8L3	188.123	2.64216e-05	0.00134139	3.92596
SLC12A5-AS1	363.079	3.82845e-09	6.60447e-07	3.95734
ABCC9	97.3415	0.000152718	0.00557634	4.03112
IL2RG	132.504	1.02146e-05	0.000595478	4.03707
KISS1	664.237	6.70842e-10	1.30359e-07	4.06405
BMPER	93.8818	0.0001363	0.00514352	4.09172
CYP1A1	2684.37	4.5891e-38	2.58611e-34	4.29681
TMEFF1	209.987	4.19896e-06	0.000295782	4.37891
MMP1	4119.82	1.28226e-49	1.08389e-45	4.47237
TRAF1	752.35	4.51827e-16	3.63742e-13	4.67127
MAFA	127.308	1.67316e-05	0.000910157	4.96691
ROBO4	176.15	1.17104e-08	1.73662e-06	5.25792
CSF2	173.806	2.24892e-08	3.09108e-06	5.36969
TNXA	84.8208	4.36602e-05	0.00202225	5.76448
MMP9	1835.2	6.49094e-37	2.7434e-33	5.82067
DLL4	115.586	8.1612e-07	7.11202e-05	6.39218
IGFN1	82.0335	4.3149e-06	0.000300196	15.8236
