# Supplementary material for: A Novel Preclinical In Vitro 3D Model of Oral Carcinogenesis for Biomarker Discovery and Drug Testing
Source: Int J Mol Sci. 2023 Feb 17;24(4):4096. doi: 10.3390/ijms24044096 (PMC9967961; doi:10.3390/ijms24044096)
Supplement: Supplementary file 1 [file ijms-24-04096-s001.zip › ijms-2206643-supplementary/Supplementary materials/Supplementary file S5.xlsx]

## Sheet: HOK Upregulated
			Index	Name	P-value	Adjusted p-value	Odds Ratio	Combined score
			1	Robo4 and VEGF Signaling Pathways Crosstalk WP3943	0.004492	0.04941	285.43	1542.87
			2	Thyroxine (Thyroid Hormone) Production WP1981	0.004492	0.04941	285.43	1542.87
			3	Estrogen Receptor Pathway WP2881	0.009709	0.05518	118.89	551
			4	VEGFA-VEGFR2 Signaling Pathway WP3888	0.01316	0.05518	12.99	56.24
			5	Extracellular vesicles in the crosstalk of cardiac cells WP4300	0.01416	0.05518	79.23	337.32
			6	Neovascularisation processes WP4331	0.01564	0.05518	71.3	296.47
			7	Angiogenesis WP1539	0.01786	0.05518	61.99	249.55
			8	Canonical and Non-canonical Notch signaling WP3845	0.02007	0.05518	54.83	214.32
			9	Apical Surface	0.03251	0.13	33.13	113.5
			10	Cardiac Progenitor Differentiation WP2406	0.03903	0.09542	27.38	88.8
			11	VEGF signaling pathway	0.04336	0.2351	24.54	77.01
			12	Renin secretion	0.05054	0.2351	20.92	62.45
			13	Pathways in clear cell renal cell carcinoma WP4018	0.06191	0.1117	16.92	47.08
			14	Amino Acid metabolism WP3925	0.06614	0.1117	15.79	42.88
			15	GPCRs, Other WP117	0.06614	0.1117	15.79	42.88
			16	Apoptosis Modulation and Signaling WP1772	0.06614	0.1117	15.79	42.88
			17	Pathways Regulating Hippo Signaling WP4540	0.07106	0.1117	14.65	38.73
			18	Pancreatic secretion	0.07106	0.2351	14.65	38.73
			19	Hippo-Merlin Signaling Dysregulation WP4541	0.08635	0.1266	11.92	29.21
			20	Adipogenesis WP236	0.09322	0.1282	10.99	26.09
			21	Fluid shear stress and atherosclerosis	0.09936	0.2351	10.27	23.72
			22	Epithelial to mesenchymal transition in colorectal cancer WP4239	0.1129	0.1461	8.96	19.55
			23	Ras Signaling WP4223	0.1295	0.1583	7.73	15.8
			24	Focal Adhesion WP306	0.1387	0.1606	7.17	14.17
			25	Focal adhesion	0.1393	0.2351	7.14	14.07
			26	Xenobiotic Metabolism	0.14	0.14	7.1	13.96
			27	Oxidative Phosphorylation	0.14	0.14	7.1	13.96
			28	p53 Pathway	0.14	0.14	7.1	13.96
			29	Proteoglycans in cancer	0.1406	0.2351	7.07	13.86
			30	Rap1 signaling pathway	0.1439	0.2351	6.89	13.36
			31	Ras signaling pathway	0.1606	0.2351	6.11	11.17
			32	Cytokine-cytokine receptor interaction	0.1993	0.2351	4.8	7.74
			33	MAPK signaling pathway	0.1999	0.2351	4.78	7.7
			34	Focal Adhesion-PI3K-Akt-mTOR-signaling pathway WP3932	0.2047	0.2246	4.66	7.38
			35	Nuclear Receptors Meta-Pathway WP2882	0.2144	0.2246	4.42	6.8
			36	PI3K-Akt Signaling Pathway WP4172	0.2269	0.2269	4.14	6.14

## Sheet: HOK Down Regulated
				Index	Name	P-value	Adjusted p-value	Odds Ratio	Combined score
				1	Cholesterol Homeostasis	0.001375	0.006873	42.55	280.38
				2	GPCRs, Other WP117	0.002069	0.02482	34.39	212.57
				3	GPCRs, Class A Rhodopsin-like WP455	0.01547	0.08349	11.9	49.63
				4	alpha-Linolenic acid metabolism	0.01859	0.08424	59.41	236.74
				5	Linoleic acid metabolism	0.02154	0.08424	50.91	195.39
				6	Pentose phosphate pathway	0.02227	0.08424	49.15	187
				7	Monoamine GPCRs WP58	0.02447	0.08349	44.54	165.24
				8	Fructose and mannose metabolism	0.02447	0.08424	44.54	165.24
				9	Fat digestion and absorption	0.03032	0.08424	35.62	124.51
				10	Glycolysis and Gluconeogenesis WP534	0.03323	0.08349	32.37	110.2
				11	Ether lipid metabolism	0.03469	0.08424	30.96	104.07
				12	Vitamin B12 Metabolism WP1533	0.03686	0.08349	29.06	95.92
				13	Arachidonic acid metabolism	0.04624	0.09411	22.95	70.56
				14	Folate Metabolism WP176	0.04839	0.08349	21.89	66.29
				15	Glycolysis / Gluconeogenesis	0.04982	0.09411	21.23	63.69
				16	Peptide GPCRs WP24	0.0541	0.08349	19.48	56.83
				17	Taste transduction	0.06049	0.1007	17.34	48.63
				18	Pathways in clear cell renal cell carcinoma WP4018	0.06191	0.08349	16.92	47.08
				19	Selenium Micronutrient Network WP15	0.06262	0.08349	16.72	46.33
				20	Glycerophospholipid metabolism	0.07035	0.1007	14.8	39.28
				21	Calcium Regulation in the Cardiac Cell WP536	0.1061	0.1209	9.57	21.47
				22	KRAS Signaling Up	0.14	0.14	7.1	13.96
				23	Hypoxia	0.14	0.14	7.1	13.96
				24	mTORC1 Signaling	0.14	0.14	7.1	13.96
				25	Estrogen Response Late	0.14	0.14	7.1	13.96

## Sheet: DOK upregulated
					Index	Name	P-value	Adjusted p-value	Odds Ratio	Combined score
					1	Photodynamic therapy-induced NF-kB survival signaling WP3617	2.202e-06	0.0001431	155.88	2030.57
					2	KRAS Signaling Up	1.215e-05	0.000158	36.71	415.54
					3	Pathways in cancer	3.09e-05	0.001042	18.53	192.46
					4	IL-17 signaling pathway	4.253e-05	0.001042	55.26	556.25
					5	TNF signaling pathway	7.019e-05	0.001146	46.44	444.2
					6	Neovascularisation processes WP4331	0.0001093	0.003554	161.67	1474.57
					7	Matrix Metalloproteinases WP129	0.0002256	0.004889	109.65	920.72
					8	Transcriptional misregulation in cancer	0.0003316	0.004063	27.05	216.73
					9	Bladder Cancer WP2828	0.0004028	0.005775	80.76	631.28
					10	Bladder cancer	0.0004233	0.004148	78.68	611.16
					11	TNF related weak inducer of apoptosis (TWEAK) Signaling Pathway WP2036	0.0004443	0.005775	76.71	592.14
					12	IL-6/JAK/STAT3 Signaling	0.001893	0.01231	36.02	225.82
					13	Rheumatoid arthritis	0.002069	0.0148	34.39	212.57
					14	Th1 and Th2 cell differentiation	0.002114	0.0148	34.01	209.47
					15	Relaxin signaling pathway	0.004165	0.02551	23.87	130.81
					16	Robo4 and VEGF Signaling Pathways Crosstalk WP3943	0.004492	0.04171	285.43	1542.87
					17	Coagulation	0.004679	0.01781	22.45	120.46
					18	Benzo(a)pyrene metabolism WP696	0.006731	0.04855	178.37	892.01
					19	Mammary gland development pathway - Involution (Stage 4 of 4) WP2815	0.007476	0.04855	158.54	776.21
					20	IL-2/STAT5 Signaling	0.009498	0.01781	15.45	71.96
					21	TNF-alpha Signaling via NF-kB	0.00959	0.01781	15.37	71.45
					22	Allograft Rejection	0.00959	0.01781	15.37	71.45
					23	Apical Junction	0.00959	0.01781	15.37	71.45
					24	Osteopontin Signaling WP1434	0.009709	0.04855	118.89	551
					25	Development of pulmonary dendritic cells and macrophage subsets WP3892	0.009709	0.04855	118.89	551
					26	Maturity onset diabetes of the young	0.01933	0.08139	57.03	225.04
					27	Primary immunodeficiency	0.0274	0.09838	39.58	142.38
					28	Apical Surface	0.03251	0.05282	33.13	113.5
					29	PI3K/AKT/mTOR Signaling	0.07595	0.1097	13.65	35.2
					30	Fatty Acid Metabolism	0.1122	0.1326	9.02	19.73

## Sheet: DOK Down Regulated
			Index	Name	P-value	Adjusted p-value	Odds Ratio	Combined score
			1	Apoptosis	4.291e-09	4.248e-07	62.07	1195.97
			2	Hematopoietic Stem Cell Differentiation WP2849	2.399e-07	1.295e-05	97.69	1489.09
			3	Brain-Derived Neurotrophic Factor (BDNF) signaling pathway WP2380	2.564e-07	1.295e-05	47.58	722.1
			4	Hepatitis B	4.748e-07	2.35e-05	41.82	608.89
			5	Apoptosis Modulation and Signaling WP1772	1.837e-06	6.186e-05	57.16	754.97
			6	Pathways Regulating Hippo Signaling WP4540	2.472e-06	6.243e-05	52.89	682.81
			7	Hippo-Merlin Signaling Dysregulation WP4541	5.543e-06	0.000112	42.81	518.13
			8	MAPK signaling pathway	8.725e-06	0.0002879	22.63	263.65
			9	Preimplantation Embryo WP3527	2.547e-05	0.0004288	63.93	676.24
			10	Kaposi sarcoma-associated herpesvirus infection	3.123e-05	0.0007729	27.2	282.13
			11	Estrogen Response Late	4.147e-05	0.000705	25.23	254.63
			12	Pertussis	5.738e-05	0.001136	48.12	469.96
			13	Th1 and Th2 cell differentiation	0.0001015	0.001435	39.44	362.69
			14	Toll-like receptor signaling pathway	0.000146	0.001707	34.73	306.76
			15	Th17 cell differentiation	0.0001588	0.001707	33.73	295.03
			16	TNF signaling pathway	0.0001724	0.001707	32.78	284.03
			17	Complement Activation WP545	0.0002168	0.001685	110.89	935.5
			18	Globo Sphingolipid Metabolism WP1424	0.0002168	0.001685	110.89	935.5
			19	Neurotrophin signaling pathway	0.0002174	0.001957	30.22	254.85
			20	Oxidative Stress WP408	0.0004924	0.002968	71.5	544.58
			21	Estrogen Response Early	0.0009905	0.00842	17.72	122.58
			22	EV release from cardiac cells and their functional effects WP3297	0.00698	0.02431	175.21	869.87
			23	UV Response Up	0.01073	0.0571	14.12	64.02
			24	KRAS Signaling Dn	0.01679	0.0571	11.1	45.37
			25	Inflammatory Response	0.01679	0.0571	11.1	45.37
			26	PI3K/AKT/mTOR Signaling	0.09997	0.1822	10.06	23.16
			27	Coagulation	0.1294	0.1822	7.62	15.59
			28	Apoptosis	0.1493	0.1822	6.52	12.4
			29	IL-2/STAT5 Signaling	0.1813	0.1822	5.26	8.98
			30	TNF-alpha Signaling via NF-kB	0.1822	0.1822	5.23	8.91
