# Supplementary material for: A Novel Preclinical In Vitro 3D Model of Oral Carcinogenesis for Biomarker Discovery and Drug Testing
Source: Int J Mol Sci. 2023 Feb 17;24(4):4096. doi: 10.3390/ijms24044096 (PMC9967961; doi:10.3390/ijms24044096)
Supplement: Supplementary file 1 [file ijms-24-04096-s001.zip › ijms-2206643-supplementary/Supplementary materials/Supplementary Table S1.xlsx]

## Sheet: Sheet1
			Supplementary Table S1. The primers of genes
				Forward (5′–3′)	Reverse (5′–3′)
			VEGF	GCTCTAGAGAGCCTCCCTCAGGGTTTC	GCTCTAGAAAGGAATGTGTGCTGGGGAG
			VEGFR1	CACCAAGAGCGACGTGTG	TTTTGGGTCTCTGTGCCAG
			VEGFR2	CACCACTCAAACGCTGACATGTA	GCTCGTTGGCGCACTCTT
			VE-cad	GAAGCCTCTGATTGGCACAGTG	TTTTGTGACTCGGAAGAACTGGC
			GAPDH	TGATGACATCAAGAAGGTGGTGAAG	TCCTTGGAGGCCATGTGGGCCAT
